# Supplementary material for: Fast Synchronization of Ultradian Oscillators Controlled by Delta-Notch Signaling with Cis-Inhibition
Source: PLoS Comput Biol. 2014 Oct 2;10(10):e1003843. doi: 10.1371/journal.pcbi.1003843 (PMC4196275; doi:10.1371/journal.pcbi.1003843)
Supplement: File S1 — Configuation files. The zipped archive file includes the configuration files for running the model with the parameter sets resulting in the model behavior shown in Fig. S4. (GZ) [file pcbi.1003843.s006.gz]

Archive with 73 entries (24 files):
- Config-files/SIM10/Hes7_DN/configfile
- Config-files/SIM20/Hes7_DN/configfile
- Config-files/SIM24/Hes7_DN/configfile
- Config-files/SIM3/Hes7_DN/configfile
- Config-files/SIM4/Hes7_DN/configfile
- Config-files/SIM5/Hes7_DN/configfile
- Config-files/SIM8/Hes7_DN/configfile
- Config-files/SIM9/Hes7_DN/configfile
- Config-files/SIM13/Hes7_DN/configfile
- Config-files/SIM14/Hes7_DN/configfile
- Config-files/SIM16/Hes7_DN/configfile
- Config-files/SIM17/Hes7_DN/configfile
- Config-files/SIM18/Hes7_DN/configfile
- Config-files/SIM19/Hes7_DN/configfile
- Config-files/SIM26/Hes7_DN/configfile
- Config-files/SIM30/Hes7_DN/configfile
- Config-files/SIM31/Hes7_DN/configfile
- Config-files/SIM32/Hes7_DN/configfile
- Config-files/SIM33/Hes7_DN/configfile
- Config-files/SIM34/Hes7_DN/configfile
- Config-files/SIM35/Hes7_DN/configfile
- Config-files/SIM36/Hes7_DN/configfile
- Config-files/SIM37/Hes7_DN/configfile
- Config-files/SIM39/Hes7_DN/configfile
- Config-files/SIM10/Hes7_DN
- Config-files/SIM20/Hes7_DN
- Config-files/SIM24/Hes7_DN
- Config-files/SIM3/Hes7_DN
- Config-files/SIM4/Hes7_DN
- Config-files/SIM5/Hes7_DN
- Config-files/SIM8/Hes7_DN
- Config-files/SIM9/Hes7_DN
- Config-files/SIM13/Hes7_DN
- Config-files/SIM14/Hes7_DN
- Config-files/SIM16/Hes7_DN
- Config-files/SIM17/Hes7_DN
- Config-files/SIM18/Hes7_DN
- Config-files/SIM19/Hes7_DN
- Config-files/SIM26/Hes7_DN
- Config-files/SIM30/Hes7_DN
- Config-files/SIM31/Hes7_DN
- Config-files/SIM32/Hes7_DN
- Config-files/SIM33/Hes7_DN
- Config-files/SIM34/Hes7_DN
- Config-files/SIM35/Hes7_DN
- Config-files/SIM36/Hes7_DN
- Config-files/SIM37/Hes7_DN
- Config-files/SIM39/Hes7_DN
- Config-files/SIM10
- Config-files/SIM20
- Config-files/SIM24
- Config-files/SIM3
- Config-files/SIM4
- Config-files/SIM5
- Config-files/SIM8
- Config-files/SIM9
- Config-files/SIM13
- Config-files/SIM14
- Config-files/SIM16
- Config-files/SIM17
- Config-files/SIM18
- Config-files/SIM19
- Config-files/SIM26
- Config-files/SIM30
- Config-files/SIM31
- Config-files/SIM32
- Config-files/SIM33
- Config-files/SIM34
- Config-files/SIM35
- Config-files/SIM36
- Config-files/SIM37
- Config-files/SIM39
- Config-files
