# Supplementary material for: Fast Synchronization of Ultradian Oscillators Controlled by Delta-Notch Signaling with Cis-Inhibition
Source: PLoS Comput Biol. 2014 Oct 2;10(10):e1003843. doi: 10.1371/journal.pcbi.1003843 (PMC4196275; doi:10.1371/journal.pcbi.1003843)
Supplement: File S1 — Configuation files. The zipped archive file includes the configuration files for running the model with the parameter sets resulting in the model behavior shown in Fig. S4. (GZ) [file pcbi.1003843.s006.gz › Config-files/SIM10/Hes7_DN/configfile]

COMMENTS
--	
--	Configuration file corresponding model described in Figure 1.
--	

--	The flag for comment lines is <-->. You may need to remove it to activate some parameter values.
--	A gene knock out for instance ist defined by the "knock out" line, which must be uncommented.


CODING GENE:Hes7

--knock out
--excluded from network (no computation)

--split
mRNA:mC:mN
protein:pC:pN

gene product:mC:mRNA in cytoplasm
initial value:4.47
initial noise:true
decay rate:dmC:0.06546

--equation (generic form)
mC':-dmC*mC+emN*mN

--visual parameters
color:blue
scaling:4.0
visible

gene product:mN:mRNA in nucleus
initial value:12.47
initial noise:true
production rate:amN:0.49711
decay rate:dmN:0.001
export rate:emN:0.0409

--equation (generic form)
mN':amN*promterm-dmN*mN-emN*mN

--visual parameters
color:blue
scaling:12.0
--visible

gene product:pC:protein in cytoplasm
initial value:105.5
initial noise:true
production rate:apC:1.3958
decay rate:dpC:0.02925
export rate:epC:0.00749

--equation (generic form)
pC':apC*mC-dpC*pC-epC*pC+epN*pN

--visual parameters
color:red
scaling:160.0
--visible

gene product:pN:protein in nucleus
initial value:0.53
initial noise:true
decay rate:dpN:satu:0.96:d:0.19119
export rate:epN:0.00105

--equation (generic form)
pN':epC*pC-epN*pN-dpNsatu*pN/(d+pN)

--visual parameters
color:red
scaling:10.0
--visible

promoter:Hes7:repressor:hes7term:1.0/(1.0+(pN/critval)^hillcoeff)
promoter:bound:true
promoter:Hill coeff:hillcoeff:2.0
promoter:critical protein value:critval:1.0

promoter:NICD:activator:nicdterm:(pN/critval)^hillcoeff/(1.0+(pN/critval)^hillcoeff)
promoter:bound:true
promoter:Hill coeff:hillcoeff:2.3
promoter:critical protein value:critval:6.0

promoter term:promterm:hes7term*nicdterm
promoter noise:false

CODING GENE:Notch1:n1

--knock out
--excluded from network (no computation)
NICD constant expression:nicdconstexpr:0.0

--split
protein:pC:pM

gene product:m:mRNA
initial value:10.0
initial noise:true
production rate:am:0.54182
decay rate:dm:0.02198

--equation (generic form)
m':-dm*m+am*promterm

--visual parameters
color:blue
scaling:25.0
--visible

gene product:pC:protein in cytoplasm
initial value:10.0
initial noise:true
production rate:apC:1.49234
decay rate:dpC:0.20337
export rate:epC:0.10084
inhibition rate:cis:Dll1:0.01

--equation (generic form)
pC':apC*m-dpC*pC-epC*pC+epM*pM-cisrate*pC*pCDll1

--visual parameters
color:red
scaling:52.0
--visible

gene product:pM:protein in cell membrane
initial value:5.0
initial noise:true
decay rate:dpM:0.09688
export rate:epM:0.0
inhibition rate:cis:Dll1:0.01
inhibition rate:trans:Dll1:0.05

--equation (generic form)
pM':epC*pC-epM*pM-transrate*pMmeanDll1*pM-cisrate*pM*pMDll1

--visual parameters
color:red
scaling:52.0
--visible

CODING GENE:NICD

--knock out
--excluded from network (no computation)

--split
protein:pC:pN

gene product:pC:protein in cytoplasm
initial value:5.0
initial noise:true
decay rate:dpC:0.18869
export rate:epC:0.12022

--equation (generic form)
pC':transNotch1*pMmeanDll1*pMNotch1-dpC*pC-epC*pC+epN*pN

--visual parameters
color:red
scaling:25.0
--visible

gene product:pN:protein in nucleus
initial value:5.0
initial noise:true
decay rate:dpN:satu:0.02:d:4.95077
export rate:epN:0.05692

--equation (generic form)
pN':epC*pC-epN*pN-dpNsatu*pN/(d+pN)

--visual parameters
color:red
scaling:50.0
--visible

CODING GENE:Dll1:d

--knock out
--excluded from network (no computation)

--split
mRNA:mC:mN
protein:pC:pM

gene product:mC:mRNA in cytoplasm
initial value:1.0
initial noise:true
decay rate:dmC:0.12044

--equation (generic form)
mC':-dmC*mC+emN*mN

--visual parameters
color:blue
scaling:9.0
--visible

gene product:mN:mRNA in nucleus
initial value:5.0
initial noise:true
production rate:amN:0.53372
decay rate:dmN:0.00108
export rate:emN:0.08774

--equation (generic form)
mN':amN*promterm-dmN*mN-emN*mN

--visual parameters
color:blue
scaling:13.0
--visible

gene product:pC:protein in cytoplasm
initial value:5.0
initial noise:true
production rate:apC:1.63011
decay rate:dpC:0.09234
export rate:epC:0.09365
inhibition rate:cis:Notch1:cisNotch1pC

--equation (generic form)
pC':apC*mC-dpC*pC-epC*pC+epM*pM-cisrate*pC*pCNotch1

--visual parameters
color:red
scaling:2.5
--visible

gene product:pM:protein in cell membrane
initial value:5.0
initial noise:true
decay rate:dpM:0.0
export rate:epM:0.10635
inhibition rate:cis:Notch1:cisNotch1pM
inhibition rate:trans:Notch1:transNotch1

--equation (generic form)
pM':epC*pC-epM*pM-dpM*pM-transrate*pMmeanNotch1*pM-cisrate*pM*pMNotch1

--visual parameters
color:red
scaling:2.5
--visible

promoter:Hes7:repressor:hes7term:1.0/(1.0+(pN/critval)^hillcoeff)
promoter:bound:true
promoter:Hill coeff:hillcoeff:2.0
promoter:critical protein value:critval:1.0

promoter term:promterm:regrate*hes7term:regrate:2.5
promoter noise:false
