# Supplementary material for: Fast Synchronization of Ultradian Oscillators Controlled by Delta-Notch Signaling with Cis-Inhibition
Source: PLoS Comput Biol. 2014 Oct 2;10(10):e1003843. doi: 10.1371/journal.pcbi.1003843 (PMC4196275; doi:10.1371/journal.pcbi.1003843)
Supplement: Text S4 — SBML file for the model described in Figure S1. The file ‘SBML_DeltaNotchModel_2cells_cis.xml’ includes a SBML-description of the model with LFNG modulation of D/N-signaling included as described in Fig. S1. (XML) [file pcbi.1003843.s016.xml]

<?xml version="1.0" encoding="UTF-8"?>
<sbml xmlns="http://www.sbml.org/sbml/level3/version1/core" level="3"
	version="1" xmlns:xhtml="http://www.w3.org/1999/xhtml">

	<model id="MyDeltaNotchModel">

		<listOfFunctionDefinitions>
			<functionDefinition id="activator">
				<math xmlns="http://www.w3.org/1998/Math/MathML" xmlns:sbml="http://www.sbml.org/sbml/level3/version1/core">
					<lambda>
						<bvar>
							<ci> p </ci>
						</bvar>
						<bvar>
							<ci> h </ci>
						</bvar>
						<bvar>
							<ci> c </ci>
						</bvar>
						<apply>
							<divide />
							<apply>
								<power />
								<apply>
									<divide />
									<ci> p </ci>
									<ci> c </ci>
								</apply>
								<ci> h </ci>
							</apply>
							<apply>
								<plus />
								<cn> 1 </cn>
								<apply>
									<power />
									<apply>
										<divide />
										<ci> p </ci>
										<ci> c </ci>
									</apply>
									<ci> h </ci>
								</apply>
							</apply>
						</apply>
					</lambda>
				</math>
			</functionDefinition>
			<functionDefinition id="repressor">
				<math xmlns="http://www.w3.org/1998/Math/MathML" xmlns:sbml="http://www.sbml.org/sbml/level3/version1/core">
					<lambda>
						<bvar>
							<ci> p </ci>
						</bvar>
						<bvar>
							<ci> h </ci>
						</bvar>
						<bvar>
							<ci> c </ci>
						</bvar>
						<apply>
							<divide />
							<cn> 1 </cn>
							<apply>
								<plus />
								<cn> 1 </cn>
								<apply>
									<power />
									<apply>
										<divide />
										<ci> p </ci>
										<ci> c </ci>
									</apply>
									<ci> h </ci>
								</apply>
							</apply>
						</apply>
					</lambda>
				</math>
			</functionDefinition>

			<!-- initial value variation -->
			<functionDefinition id="f">
				<math xmlns="http://www.w3.org/1998/Math/MathML" xmlns:sbml="http://www.sbml.org/sbml/level3/version1/core">
					<lambda>
						<bvar>
							<ci> x </ci>
						</bvar>
						<apply>
							<times />
							<ci> x </ci>
							<apply>
								<plus />
								<cn> 1 </cn>
								<cn> 0.5 </cn>
							</apply>
						</apply>
					</lambda>
				</math>
			</functionDefinition>
		</listOfFunctionDefinitions>

		<listOfCompartments>
			<compartment id="cell1" spatialDimensions="3" constant="true" size="17" />
			<compartment id="cell2" spatialDimensions="3" constant="true" size="17" />
		</listOfCompartments>

		<listOfSpecies>

			<!-- cell1 -->

			<!-- Hes7 -->
			<species id="h7_mC_1" name="Hes7 mRNA in cytoplasm"
				compartment="cell1" initialAmount="4.47" hasOnlySubstanceUnits="true"
				boundaryCondition="false" constant="false" />
			<species id="h7_mN_1" name="Hes7 mRNA in nucleus"
				compartment="cell1" initialAmount="12.47" hasOnlySubstanceUnits="true"
				boundaryCondition="false" constant="false" />
			<species id="h7_pC_1" name="Hes7 protein in cytoplasm"
				compartment="cell1" initialAmount="105.5" hasOnlySubstanceUnits="true"
				boundaryCondition="false" constant="false" />
			<species id="h7_pN_1" name="Hes7 protein in nucleus"
				compartment="cell1" initialAmount="0.53" hasOnlySubstanceUnits="true"
				boundaryCondition="false" constant="false" />

			<!-- Dll1 -->
			<species id="d_mC_1" name="Dll1 mRNA in cytoplasm"
				compartment="cell1" initialAmount="1" hasOnlySubstanceUnits="true"
				boundaryCondition="false" constant="false" />
			<species id="d_mN_1" name="Dll1 mRNA in nucleus" compartment="cell1"
				initialAmount="5" hasOnlySubstanceUnits="true" boundaryCondition="false"
				constant="false" />
			<species id="d_pC_1" name="Dll1 protein in cytoplasm"
				compartment="cell1" initialAmount="5" hasOnlySubstanceUnits="true"
				boundaryCondition="false" constant="false" />
			<species id="d_pM_1" name="Dll1 protein in cell membrane"
				compartment="cell1" initialAmount="5" hasOnlySubstanceUnits="true"
				boundaryCondition="false" constant="false" />

			<!-- Notch1 -->
			<species id="n_m_1" name="Notch1 mRNA" compartment="cell1"
				initialAmount="10" hasOnlySubstanceUnits="true" boundaryCondition="false"
				constant="false" />
			<species id="n_pC_1" name="Notch1 protein in cytoplasm"
				compartment="cell1" initialAmount="10" hasOnlySubstanceUnits="true"
				boundaryCondition="false" constant="false" />
			<species id="n_pM_1" name="Notch1 protein in cell membrane"
				compartment="cell1" initialAmount="5" hasOnlySubstanceUnits="true"
				boundaryCondition="false" constant="false" />

			<!-- NICD -->
			<species id="nicd_pC_1" name="NICD protein in cytoplasm"
				compartment="cell1" initialAmount="5" hasOnlySubstanceUnits="true"
				boundaryCondition="false" constant="false" />
			<species id="nicd_pN_1" name="NICD protein in nucleus"
				compartment="cell1" initialAmount="5" hasOnlySubstanceUnits="true"
				boundaryCondition="false" constant="false" />

			<!-- Lfng -->
			<species id="lfng_mC_1" name="Lfng mRNA in cytoplasm"
				compartment="cell1" initialAmount="0.0" hasOnlySubstanceUnits="true"
				boundaryCondition="false" constant="false" />
			<species id="lfng_mN_1" name="Lfng mRNA in nucleus"
				compartment="cell1" initialAmount="0.0" hasOnlySubstanceUnits="true"
				boundaryCondition="false" constant="false" />
			<species id="lfng_pC_1" name="Lfng protein in cytoplasm"
				compartment="cell1" initialAmount="0.0" hasOnlySubstanceUnits="true"
				boundaryCondition="false" constant="false" />
			<species id="lfng_pN_1" name="Lfng protein in nucleus"
				compartment="cell1" initialAmount="0.0" hasOnlySubstanceUnits="true"
				boundaryCondition="false" constant="false" />

			<!-- cell2 -->

			<!-- Hes7 -->
			<species id="h7_mC_2" name="Hes7 mRNA in cytoplasm"
				compartment="cell2" hasOnlySubstanceUnits="true" boundaryCondition="false"
				constant="false" />
			<species id="h7_mN_2" name="Hes7 mRNA in nucleus"
				compartment="cell2" hasOnlySubstanceUnits="true" boundaryCondition="false"
				constant="false" />
			<species id="h7_pC_2" name="Hes7 protein in cytoplasm"
				compartment="cell2" hasOnlySubstanceUnits="true" boundaryCondition="false"
				constant="false" />
			<species id="h7_pN_2" name="Hes7 protein in nucleus"
				compartment="cell2" hasOnlySubstanceUnits="true" boundaryCondition="false"
				constant="false" />

			<!-- Dll1 -->
			<species id="d_mC_2" name="Dll1 mRNA in cytoplasm"
				compartment="cell2" hasOnlySubstanceUnits="true" boundaryCondition="false"
				constant="false" />
			<species id="d_mN_2" name="Dll1 mRNA in nucleus" compartment="cell2"
				hasOnlySubstanceUnits="true" boundaryCondition="false" constant="false" />
			<species id="d_pC_2" name="Dll1 protein in cytoplasm"
				compartment="cell2" hasOnlySubstanceUnits="true" boundaryCondition="false"
				constant="false" />
			<species id="d_pM_2" name="Dll1 protein in cell membrane"
				compartment="cell2" hasOnlySubstanceUnits="true" boundaryCondition="false"
				constant="false" />

			<!-- Notch1 -->
			<species id="n_m_2" name="Notch1 mRNA" compartment="cell2"
				hasOnlySubstanceUnits="true" boundaryCondition="false" constant="false" />
			<species id="n_pC_2" name="Notch1 protein in cytoplasm"
				compartment="cell2" hasOnlySubstanceUnits="true" boundaryCondition="false"
				constant="false" />
			<species id="n_pM_2" name="Notch1 protein in cell membrane"
				compartment="cell2" hasOnlySubstanceUnits="true" boundaryCondition="false"
				constant="false" />

			<!-- NICD -->
			<species id="nicd_pC_2" name="NICD protein in cytoplasm"
				compartment="cell2" hasOnlySubstanceUnits="true" boundaryCondition="false"
				constant="false" />
			<species id="nicd_pN_2" name="NICD protein in nucleus"
				compartment="cell2" hasOnlySubstanceUnits="true" boundaryCondition="false"
				constant="false" />

			<!-- Lfng -->
			<species id="lfng_mC_2" name="Lfng mRNA in cytoplasm"
				compartment="cell2" initialAmount="0.0" hasOnlySubstanceUnits="true"
				boundaryCondition="false" constant="false" />
			<species id="lfng_mN_2" name="Lfng mRNA in nucleus"
				compartment="cell2" initialAmount="0.0" hasOnlySubstanceUnits="true"
				boundaryCondition="false" constant="false" />
			<species id="lfng_pC_2" name="Lfng protein in cytoplasm"
				compartment="cell2" initialAmount="0.0" hasOnlySubstanceUnits="true"
				boundaryCondition="false" constant="false" />
			<species id="lfng_pN_2" name="Lfng protein in nucleus"
				compartment="cell2" initialAmount="0.0" hasOnlySubstanceUnits="true"
				boundaryCondition="false" constant="false" />

		</listOfSpecies>

		<listOfInitialAssignments>

			<!-- Hes7 -->
			<initialAssignment symbol="h7_mC_2">
				<math xmlns="http://www.w3.org/1998/Math/MathML" xmlns:sbml="http://www.sbml.org/sbml/level3/version1/core">
					<apply>
						<ci> f </ci>
						<ci> h7_mC_1 </ci>
					</apply>
				</math>
			</initialAssignment>
			<initialAssignment symbol="h7_mN_2">
				<math xmlns="http://www.w3.org/1998/Math/MathML" xmlns:sbml="http://www.sbml.org/sbml/level3/version1/core">
					<apply>
						<ci> f </ci>
						<ci> h7_mN_1 </ci>
					</apply>
				</math>
			</initialAssignment>
			<initialAssignment symbol="h7_pC_2">
				<math xmlns="http://www.w3.org/1998/Math/MathML" xmlns:sbml="http://www.sbml.org/sbml/level3/version1/core">
					<apply>
						<ci> f </ci>
						<ci> h7_pC_1 </ci>
					</apply>
				</math>
			</initialAssignment>
			<initialAssignment symbol="h7_pN_2">
				<math xmlns="http://www.w3.org/1998/Math/MathML" xmlns:sbml="http://www.sbml.org/sbml/level3/version1/core">
					<apply>
						<ci> f </ci>
						<ci> h7_pN_1 </ci>
					</apply>
				</math>
			</initialAssignment>

			<!-- Dll1 -->
			<initialAssignment symbol="d_mC_2">
				<math xmlns="http://www.w3.org/1998/Math/MathML" xmlns:sbml="http://www.sbml.org/sbml/level3/version1/core">
					<apply>
						<ci> f </ci>
						<ci> d_mC_1 </ci>
					</apply>
				</math>
			</initialAssignment>
			<initialAssignment symbol="d_mN_2">
				<math xmlns="http://www.w3.org/1998/Math/MathML" xmlns:sbml="http://www.sbml.org/sbml/level3/version1/core">
					<apply>
						<ci> f </ci>
						<ci> d_mN_1 </ci>
					</apply>
				</math>
			</initialAssignment>
			<initialAssignment symbol="d_pC_2">
				<math xmlns="http://www.w3.org/1998/Math/MathML" xmlns:sbml="http://www.sbml.org/sbml/level3/version1/core">
					<apply>
						<ci> f </ci>
						<ci> d_pC_1 </ci>
					</apply>
				</math>
			</initialAssignment>
			<initialAssignment symbol="d_pM_2">
				<math xmlns="http://www.w3.org/1998/Math/MathML" xmlns:sbml="http://www.sbml.org/sbml/level3/version1/core">
					<apply>
						<ci> f </ci>
						<ci> d_pM_1 </ci>
					</apply>
				</math>
			</initialAssignment>

			<!-- Notch1 -->
			<initialAssignment symbol="n_m_2">
				<math xmlns="http://www.w3.org/1998/Math/MathML" xmlns:sbml="http://www.sbml.org/sbml/level3/version1/core">
					<apply>
						<ci> f </ci>
						<ci> n_m_1 </ci>
					</apply>
				</math>
			</initialAssignment>
			<initialAssignment symbol="n_pC_2">
				<math xmlns="http://www.w3.org/1998/Math/MathML" xmlns:sbml="http://www.sbml.org/sbml/level3/version1/core">
					<apply>
						<ci> f </ci>
						<ci> n_pC_1 </ci>
					</apply>
				</math>
			</initialAssignment>
			<initialAssignment symbol="n_pM_2">
				<math xmlns="http://www.w3.org/1998/Math/MathML" xmlns:sbml="http://www.sbml.org/sbml/level3/version1/core">
					<apply>
						<ci> f </ci>
						<ci> n_pM_1 </ci>
					</apply>
				</math>
			</initialAssignment>

			<!-- NICD -->
			<initialAssignment symbol="nicd_pC_2">
				<math xmlns="http://www.w3.org/1998/Math/MathML" xmlns:sbml="http://www.sbml.org/sbml/level3/version1/core">
					<apply>
						<ci> f </ci>
						<ci> nicd_pC_1 </ci>
					</apply>
				</math>
			</initialAssignment>
			<initialAssignment symbol="nicd_pN_2">
				<math xmlns="http://www.w3.org/1998/Math/MathML" xmlns:sbml="http://www.sbml.org/sbml/level3/version1/core">
					<apply>
						<ci> f </ci>
						<ci> nicd_pN_1 </ci>
					</apply>
				</math>
			</initialAssignment>
		</listOfInitialAssignments>

		<listOfReactions>

			<!-- reactions in cell1 -->

			<!-- Hes7 -->
			<reaction id="h7_mC_1_degradation" reversible="false" fast="false">
				<listOfReactants>
					<speciesReference species="h7_mC_1" constant="false" />
				</listOfReactants>
				<kineticLaw>
					<math xmlns="http://www.w3.org/1998/Math/MathML">
						<apply>
							<times />
							<ci> h7_dmC </ci>
							<ci> h7_mC_1 </ci>
						</apply>
					</math>
					<listOfLocalParameters>
						<localParameter id="h7_dmC" value="0.067" />
					</listOfLocalParameters>
				</kineticLaw>
			</reaction>
			<reaction id="h7_mN_1_transcription" reversible="false"
				fast="false">
				<listOfProducts>
					<speciesReference species="h7_mN_1" constant="false" />
				</listOfProducts>
				<listOfModifiers>
					<modifierSpeciesReference species="h7_pN_1" />
					<modifierSpeciesReference species="nicd_pN_1" />
				</listOfModifiers>
				<kineticLaw>
					<math xmlns="http://www.w3.org/1998/Math/MathML">
						<apply>
							<times />
							<ci> h7_k </ci>
							<apply>
								<times />
								<apply>
									<ci> repressor </ci>
									<ci> h7_pN_1 </ci>
									<cn> 2 </cn>
									<cn> 1 </cn>
								</apply>
								<apply>
									<ci> activator </ci>
									<ci> nicd_pN_1 </ci>
									<cn> 2 </cn>
									<cn> 4.5 </cn>
								</apply>
							</apply>
						</apply>
					</math>
					<listOfLocalParameters>
						<localParameter id="h7_k" value="0.5" />
					</listOfLocalParameters>
				</kineticLaw>
			</reaction>
			<reaction id="h7_mN_1_degradation" reversible="false" fast="false">
				<listOfReactants>
					<speciesReference species="h7_mN_1" constant="false" />
				</listOfReactants>
				<kineticLaw>
					<math xmlns="http://www.w3.org/1998/Math/MathML">
						<apply>
							<times />
							<ci> h7_dmN </ci>
							<ci> h7_mN_1 </ci>
						</apply>
					</math>
					<listOfLocalParameters>
						<localParameter id="h7_dmN" value="0.001" />
					</listOfLocalParameters>
				</kineticLaw>
			</reaction>
			<reaction id="h7_mN_1_transport" reversible="false" fast="false">
				<listOfReactants>
					<speciesReference species="h7_mN_1" constant="false" />
				</listOfReactants>
				<listOfProducts>
					<speciesReference species="h7_mC_1" constant="false" />
				</listOfProducts>
				<kineticLaw>
					<math xmlns="http://www.w3.org/1998/Math/MathML">
						<apply>
							<times />
							<ci> h7_emN </ci>
							<ci> h7_mN_1 </ci>
						</apply>
					</math>
					<listOfLocalParameters>
						<localParameter id="h7_emN" value="0.038" />
					</listOfLocalParameters>
				</kineticLaw>
			</reaction>
			<reaction id="h7_pC_1_translation" reversible="false" fast="false">
				<listOfReactants>
					<speciesReference species="h7_mC_1" constant="false" />
				</listOfReactants>
				<listOfProducts>
					<speciesReference species="h7_mC_1" constant="false" />
					<speciesReference species="h7_pC_1" constant="false" />
				</listOfProducts>
				<kineticLaw>
					<math xmlns="http://www.w3.org/1998/Math/MathML">
						<apply>
							<times />
							<ci> h7_K </ci>
							<ci> h7_mC_1 </ci>
						</apply>
					</math>
					<listOfLocalParameters>
						<localParameter id="h7_K" value="1.5" />
					</listOfLocalParameters>
				</kineticLaw>
			</reaction>
			<reaction id="h7_pC_1_degradation" reversible="false" fast="false">
				<listOfReactants>
					<speciesReference species="h7_pC_1" constant="false" />
				</listOfReactants>
				<kineticLaw>
					<math xmlns="http://www.w3.org/1998/Math/MathML">
						<apply>
							<times />
							<ci> h7_dpC </ci>
							<ci> h7_pC_1 </ci>
						</apply>
					</math>
					<listOfLocalParameters>
						<localParameter id="h7_dpC" value="0.031" />
					</listOfLocalParameters>
				</kineticLaw>
			</reaction>
			<reaction id="h7_pC_1_transport" reversible="false" fast="false">
				<listOfReactants>
					<speciesReference species="h7_pC_1" constant="false" />
				</listOfReactants>
				<listOfProducts>
					<speciesReference species="h7_pN_1" constant="false" />
				</listOfProducts>
				<kineticLaw>
					<math xmlns="http://www.w3.org/1998/Math/MathML">
						<apply>
							<times />
							<ci> h7_epC </ci>
							<ci> h7_pC_1 </ci>
						</apply>
					</math>
					<listOfLocalParameters>
						<localParameter id="h7_epC" value="0.007" />
					</listOfLocalParameters>
				</kineticLaw>
			</reaction>
			<reaction id="h7_pN_1_degradation" reversible="false" fast="false">
				<listOfReactants>
					<speciesReference species="h7_pN_1" constant="false" />
				</listOfReactants>
				<kineticLaw>
					<math xmlns="http://www.w3.org/1998/Math/MathML">
						<apply>
							<divide />
							<apply>
								<times />
								<ci> h7_G </ci>
								<ci> h7_pN_1 </ci>
							</apply>
							<apply>
								<plus />
								<ci> h7_F </ci>
								<ci> h7_pN_1 </ci>
							</apply>
						</apply>
					</math>
					<listOfLocalParameters>
						<localParameter id="h7_G" value="0.96" />
						<localParameter id="h7_F" value="0.2" />
					</listOfLocalParameters>
				</kineticLaw>
			</reaction>
			<reaction id="h7_pN_1_transport" reversible="false" fast="false">
				<listOfReactants>
					<speciesReference species="h7_pN_1" constant="false" />
				</listOfReactants>
				<listOfProducts>
					<speciesReference species="h7_pC_1" constant="false" />
				</listOfProducts>
				<kineticLaw>
					<math xmlns="http://www.w3.org/1998/Math/MathML">
						<apply>
							<times />
							<ci> h7_epN </ci>
							<ci> h7_pN_1 </ci>
						</apply>
					</math>
					<listOfLocalParameters>
						<localParameter id="h7_epN" value="0.001" />
					</listOfLocalParameters>
				</kineticLaw>
			</reaction>

			<!-- Dll1 -->
			<reaction id="d_mC_1_degradation" reversible="false" fast="false">
				<listOfReactants>
					<speciesReference species="d_mC_1" constant="false">
					</speciesReference>
				</listOfReactants>
				<kineticLaw>
					<math xmlns="http://www.w3.org/1998/Math/MathML">
						<apply>
							<times />
							<ci> d_dmC </ci>
							<ci> d_mC_1 </ci>
						</apply>
					</math>
					<listOfLocalParameters>
						<localParameter id="d_dmC" value="0.12" />
					</listOfLocalParameters>
				</kineticLaw>
			</reaction>
			<reaction id="d_mN_1_transport" reversible="false" fast="false">
				<listOfReactants>
					<speciesReference species="d_mN_1" constant="false">
					</speciesReference>
				</listOfReactants>
				<listOfProducts>
					<speciesReference species="d_mC_1" constant="false">
					</speciesReference>
				</listOfProducts>
				<kineticLaw>
					<math xmlns="http://www.w3.org/1998/Math/MathML">
						<apply>
							<times />
							<ci> d_emN </ci>
							<ci> d_mN_1 </ci>
						</apply>
					</math>
					<listOfLocalParameters>
						<localParameter id="d_emN" value="0.09" />
					</listOfLocalParameters>
				</kineticLaw>
			</reaction>
			<reaction id="d_mN_1_degradation" reversible="false" fast="false">
				<listOfReactants>
					<speciesReference species="d_mN_1" constant="false">
					</speciesReference>
				</listOfReactants>
				<kineticLaw>
					<math xmlns="http://www.w3.org/1998/Math/MathML">
						<apply>
							<times />
							<ci> d_dmN </ci>
							<ci> d_mN_1 </ci>
						</apply>
					</math>
					<listOfLocalParameters>
						<localParameter id="d_dmN" value="0.001" />
					</listOfLocalParameters>
				</kineticLaw>
			</reaction>
			<reaction id="d_mN_1_transcription" reversible="false" fast="false">
				<listOfProducts>
					<speciesReference species="d_mN_1" constant="false" />
				</listOfProducts>
				<listOfModifiers>
					<modifierSpeciesReference species="h7_pN_1" />
				</listOfModifiers>
				<kineticLaw>
					<math xmlns="http://www.w3.org/1998/Math/MathML">
						<apply>
							<times />
							<ci> d_k </ci>
							<apply>
								<ci> repressor </ci>
								<ci> h7_pN_1 </ci>
								<cn> 2 </cn>
								<cn> 1 </cn>
							</apply>
						</apply>
					</math>
					<listOfLocalParameters>
						<localParameter id="d_k" value="1.25" />
					</listOfLocalParameters>
				</kineticLaw>
			</reaction>
			<reaction id="d_pM_1_transport" reversible="false" fast="false">
				<listOfReactants>
					<speciesReference species="d_pM_1" constant="false">
					</speciesReference>
				</listOfReactants>
				<listOfProducts>
					<speciesReference species="d_pC_1" constant="false">
					</speciesReference>
				</listOfProducts>
				<kineticLaw>
					<math xmlns="http://www.w3.org/1998/Math/MathML">
						<apply>
							<times />
							<ci> d_epM </ci>
							<ci> d_pM_1 </ci>
						</apply>
					</math>
					<listOfLocalParameters>
						<localParameter id="d_epM" value="0.1" />
					</listOfLocalParameters>
				</kineticLaw>
			</reaction>
			<reaction id="d_pC_1_translation" reversible="false" fast="false">
				<listOfReactants>
					<speciesReference species="d_mC_1" constant="false"></speciesReference>
				</listOfReactants>
				<listOfProducts>
					<speciesReference species="d_mC_1" constant="false"></speciesReference>
					<speciesReference species="d_pC_1" constant="false"></speciesReference>
				</listOfProducts>
				<kineticLaw>
					<math xmlns="http://www.w3.org/1998/Math/MathML">
						<apply>
							<times />
							<ci> d_K </ci>
							<ci> d_mC_1 </ci>
						</apply>
					</math>
					<listOfLocalParameters>
						<localParameter id="d_K" value="1.5" />
					</listOfLocalParameters>
				</kineticLaw>
			</reaction>
			<reaction id="d_pC_1_transport" reversible="false" fast="false">
				<listOfReactants>
					<speciesReference species="d_pC_1" constant="false">
					</speciesReference>
				</listOfReactants>
				<listOfProducts>
					<speciesReference species="d_pM_1" constant="false">
					</speciesReference>
				</listOfProducts>
				<kineticLaw>
					<math xmlns="http://www.w3.org/1998/Math/MathML">
						<apply>
							<times />
							<ci> d_epC </ci>
							<ci> d_pC_1 </ci>
						</apply>
					</math>
					<listOfLocalParameters>
						<localParameter id="d_epC" value="0.1" />
					</listOfLocalParameters>
				</kineticLaw>
			</reaction>
			<reaction id="d_pC_1_degradation" reversible="false" fast="false">
				<listOfReactants>
					<speciesReference species="d_pC_1" constant="false">
					</speciesReference>
				</listOfReactants>
				<kineticLaw>
					<math xmlns="http://www.w3.org/1998/Math/MathML">
						<apply>
							<times />
							<ci> d_dpC </ci>
							<ci> d_pC_1 </ci>
						</apply>
					</math>
					<listOfLocalParameters>
						<localParameter id="d_dpC" value="0.1" />
					</listOfLocalParameters>
				</kineticLaw>
			</reaction>
			<reaction id="d_pM_1_degradation" reversible="false" fast="false">
				<listOfReactants>
					<speciesReference species="d_pM_1" constant="false">
					</speciesReference>
				</listOfReactants>
				<kineticLaw>
					<math xmlns="http://www.w3.org/1998/Math/MathML">
						<apply>
							<times />
							<ci> d_dpM </ci>
							<ci> d_pM_1 </ci>
						</apply>
					</math>
					<listOfLocalParameters>
						<localParameter id="d_dpM" value="0.0" />
					</listOfLocalParameters>
				</kineticLaw>
			</reaction>
			<reaction id="d_pC_1_cis_inhibition" reversible="false"
				fast="false">
				<listOfReactants>
					<speciesReference species="d_pC_1" constant="false" />
				</listOfReactants>
				<listOfModifiers>
					<modifierSpeciesReference species="n_pC_1" />
                    <modifierSpeciesReference species="lfng_pN_1" />
				</listOfModifiers>
				<kineticLaw>
					<math xmlns="http://www.w3.org/1998/Math/MathML">
						<apply>
							<times />
							<ci> rDNcis </ci>
							<apply>
								<times />
								<apply>
									<plus />
									<cn> 0.256 </cn>
									<apply>
										<ci> activator </ci>
										<ci> lfng_pN_1 </ci>
										<cn> 2 </cn>
										<cn> 5 </cn>
									</apply>
								</apply>
								<apply>
									<times />
									<ci> n_pC_1 </ci>
									<ci> d_pC_1 </ci>
								</apply>
							</apply>
						</apply>
					</math>
					<listOfLocalParameters>
						<localParameter id="rDNcis" value="0.01" />
					</listOfLocalParameters>
				</kineticLaw>
			</reaction>
			<reaction id="d_pM_1_cis_inhibition" reversible="false" fast="false">
				<listOfReactants>
					<speciesReference species="d_pM_1" constant="false"/>
				</listOfReactants>
				<listOfModifiers>
					<modifierSpeciesReference species="n_pM_1" />
                    <modifierSpeciesReference species="lfng_pN_1" />
				</listOfModifiers>
				<kineticLaw>
					<math xmlns="http://www.w3.org/1998/Math/MathML">
						<apply>
							<times />
							<ci> rDNcis </ci>
							<apply>
								<times />
								<apply>
									<plus />
									<cn> 0.256 </cn>
									<apply>
										<ci> activator </ci>
										<ci> lfng_pN_1 </ci>
										<cn> 2 </cn>
										<cn> 5 </cn>
									</apply>
								</apply>
								<apply>
									<times />
									<ci> n_pM_1 </ci>
									<ci> d_pM_1 </ci>
								</apply>
							</apply>
						</apply>
					</math>
					<listOfLocalParameters>
						<localParameter id="rDNcis" value="0.01" />
					</listOfLocalParameters>
				</kineticLaw>
			</reaction>
			<reaction id="d_pM_1_trans_inhibition" reversible="false"
				fast="false">
				<listOfReactants>
					<speciesReference species="d_pM_1" constant="false" />
				</listOfReactants>
				<listOfModifiers>
					<modifierSpeciesReference species="n_pM_2" />
                    <modifierSpeciesReference species="lfng_pN_1" />
				</listOfModifiers>
				<kineticLaw>
					<math xmlns="http://www.w3.org/1998/Math/MathML">
						<apply>
							<times />
							<ci> rDN </ci>
							<apply>
								<times />
								<apply>
									<plus />
									<cn> 0.256 </cn>
									<apply>
										<ci> activator </ci>
										<ci> lfng_pN_1 </ci>
										<cn> 2 </cn>
										<cn> 5 </cn>
									</apply>
								</apply>
								<apply>
									<times />
									<ci> n_pM_2 </ci>
									<ci> d_pM_1 </ci>
								</apply>
							</apply>
						</apply>
					</math>
					<listOfLocalParameters>
						<localParameter id="rDN" value="0.05" />
					</listOfLocalParameters>
				</kineticLaw>
			</reaction>

			<!-- Notch1 -->
			<reaction id="n_m_1_degradation" reversible="false" fast="false">
				<listOfReactants>
					<speciesReference species="n_m_1" constant="false" />
				</listOfReactants>
				<kineticLaw>
					<math xmlns="http://www.w3.org/1998/Math/MathML">
						<apply>
							<times />
							<ci> n_dm </ci>
							<ci> n_m_1 </ci>
						</apply>
					</math>
					<listOfLocalParameters>
						<localParameter id="n_dm" value="0.02" />
					</listOfLocalParameters>
				</kineticLaw>
			</reaction>
			<reaction id="n_m_1_transcription" reversible="false" fast="false">
				<listOfProducts>
					<speciesReference species="n_m_1" constant="false" />
				</listOfProducts>
				<kineticLaw>
					<math xmlns="http://www.w3.org/1998/Math/MathML">
						<ci> n_k </ci>
					</math>
					<listOfLocalParameters>
						<localParameter id="n_k" value="0.5" />
					</listOfLocalParameters>
				</kineticLaw>
			</reaction>
			<reaction id="n_pM_1_transport" reversible="false" fast="false">
				<listOfReactants>
					<speciesReference species="n_pM_1" constant="false" />
				</listOfReactants>
				<listOfProducts>
					<speciesReference species="n_pC_1" constant="false">
					</speciesReference>
				</listOfProducts>
				<kineticLaw>
					<math xmlns="http://www.w3.org/1998/Math/MathML">
						<apply>
							<times />
							<ci> n_epM </ci>
							<ci> n_pM_1 </ci>
						</apply>
					</math>
					<listOfLocalParameters>
						<localParameter id="n_epM" value="0.0" />
					</listOfLocalParameters>
				</kineticLaw>
			</reaction>
			<reaction id="n_pC_1_translation" reversible="false" fast="false">
				<listOfReactants>
					<speciesReference species="n_m_1" constant="false"></speciesReference>
				</listOfReactants>
				<listOfProducts>
					<speciesReference species="n_m_1" constant="false"></speciesReference>
					<speciesReference species="n_pC_1" constant="false"></speciesReference>
				</listOfProducts>
				<kineticLaw>
					<math xmlns="http://www.w3.org/1998/Math/MathML">
						<apply>
							<times />
							<ci> n_K </ci>
							<ci> n_m_1 </ci>
						</apply>
					</math>
					<listOfLocalParameters>
						<localParameter id="n_K" value="1.5" />
					</listOfLocalParameters>
				</kineticLaw>
			</reaction>
			<reaction id="n_pC_1_transport" reversible="false" fast="false">
				<listOfReactants>
					<speciesReference species="n_pC_1" constant="false">
					</speciesReference>
				</listOfReactants>
				<listOfProducts>
					<speciesReference species="n_pM_1" constant="false">
					</speciesReference>
				</listOfProducts>
				<kineticLaw>
					<math xmlns="http://www.w3.org/1998/Math/MathML">
						<apply>
							<times />
							<ci> n_epC </ci>
							<ci> n_pC_1 </ci>
						</apply>
					</math>
					<listOfLocalParameters>
						<localParameter id="n_epC" value="0.1" />
					</listOfLocalParameters>
				</kineticLaw>
			</reaction>
			<reaction id="n_pC_1_degradation" reversible="false" fast="false">
				<listOfReactants>
					<speciesReference species="n_pC_1" constant="false">
					</speciesReference>
				</listOfReactants>
				<kineticLaw>
					<math xmlns="http://www.w3.org/1998/Math/MathML">
						<apply>
							<times />
							<ci> n_dpC </ci>
							<ci> n_pC_1 </ci>
						</apply>
					</math>
					<listOfLocalParameters>
						<localParameter id="n_dpC" value="0.2" />
					</listOfLocalParameters>
				</kineticLaw>
			</reaction>
			<reaction id="n_pM_1_degradation" reversible="false" fast="false">
				<listOfReactants>
					<speciesReference species="n_pM_1" constant="false">
					</speciesReference>
				</listOfReactants>
				<kineticLaw>
					<math xmlns="http://www.w3.org/1998/Math/MathML">
						<apply>
							<times />
							<ci> n_dpM </ci>
							<ci> n_pM_1 </ci>
						</apply>
					</math>
					<listOfLocalParameters>
						<localParameter id="n_dpM" value="0.1" />
					</listOfLocalParameters>
				</kineticLaw>
			</reaction>
			<reaction id="n_pC_1_cis_inhibition" reversible="false"
				fast="false">
				<listOfReactants>
					<speciesReference species="n_pC_1" constant="false" />
				</listOfReactants>
				<listOfModifiers>
					<modifierSpeciesReference species="d_pC_1" />
                    <modifierSpeciesReference species="lfng_pN_1" />
				</listOfModifiers>
				<kineticLaw>
					<math xmlns="http://www.w3.org/1998/Math/MathML">
						<apply>
							<times />
							<ci> rDNcis </ci>
							<apply>
								<times />
								<apply>
									<plus />
									<cn> 0.256 </cn>
									<apply>
										<ci> activator </ci>
										<ci> lfng_pN_1 </ci>
										<cn> 2 </cn>
										<cn> 5 </cn>
									</apply>
								</apply>
								<apply>
									<times />
									<ci> n_pC_1 </ci>
									<ci> d_pC_1 </ci>
								</apply>
							</apply>
						</apply>
					</math>
					<listOfLocalParameters>
						<localParameter id="rDNcis" value="0.01" />
					</listOfLocalParameters>
				</kineticLaw>
			</reaction>
			<reaction id="n_pM_1_cis_inhibition" reversible="false"
				fast="false">
				<listOfReactants>
					<speciesReference species="n_pM_1" constant="false" />
				</listOfReactants>
				<listOfModifiers>
					<modifierSpeciesReference species="d_pM_1" />
                    <modifierSpeciesReference species="lfng_pN_1" />
				</listOfModifiers>
				<kineticLaw>
					<math xmlns="http://www.w3.org/1998/Math/MathML">
						<apply>
							<times />
							<ci> rDNcis </ci>
							<apply>
								<times />
								<apply>
									<plus />
									<cn> 0.256 </cn>
									<apply>
										<ci> activator </ci>
										<ci> lfng_pN_1 </ci>
										<cn> 2 </cn>
										<cn> 5 </cn>
									</apply>
								</apply>
								<apply>
									<times />
									<ci> n_pM_1 </ci>
									<ci> d_pM_1 </ci>
								</apply>
							</apply>
						</apply>
					</math>
					<listOfLocalParameters>
						<localParameter id="rDNcis" value="0.01" />
					</listOfLocalParameters>
				</kineticLaw>
			</reaction>
			<reaction id="n_pM_1_trans_inhibition" reversible="false"
				fast="false">
				<listOfReactants>
					<speciesReference species="n_pM_1" constant="false" />
				</listOfReactants>
				<listOfModifiers>
					<modifierSpeciesReference species="d_pM_2" />
                    <modifierSpeciesReference species="lfng_pN_1" />
				</listOfModifiers>
				<kineticLaw>
					<math xmlns="http://www.w3.org/1998/Math/MathML">
						<apply>
							<times />
							<ci> rDN </ci>
							<apply>
								<times />
								<apply>
									<plus />
									<cn> 0.256 </cn>
									<apply>
										<ci> activator </ci>
										<ci> lfng_pN_1 </ci>
										<cn> 2 </cn>
										<cn> 5 </cn>
									</apply>
								</apply>
								<apply>
									<times />
									<ci> n_pM_1 </ci>
									<ci> d_pM_2 </ci>
								</apply>
							</apply>
						</apply>
					</math>
					<listOfLocalParameters>
						<localParameter id="rDN" value="0.05" />
					</listOfLocalParameters>
				</kineticLaw>
			</reaction>

			<!-- NICD -->
			<reaction id="nicd_pC_1_transcription" reversible="false"
				fast="false">
				<listOfProducts>
					<speciesReference species="nicd_pC_1" constant="false" />
				</listOfProducts>
				<listOfModifiers>
					<modifierSpeciesReference species="n_pM_1" />
					<modifierSpeciesReference species="d_pM_2" />
                    <modifierSpeciesReference species="lfng_pN_1" />
				</listOfModifiers>
				<kineticLaw>
					<math xmlns="http://www.w3.org/1998/Math/MathML">
						<apply>
							<times />
							<ci> rDN </ci>
							<apply>
								<times />
								<apply>
									<plus />
									<cn> 0.256 </cn>
									<apply>
										<ci> activator </ci>
										<ci> lfng_pN_1 </ci>
										<cn> 2 </cn>
										<cn> 5 </cn>
									</apply>
								</apply>
								<apply>
									<times />
									<ci> n_pM_1 </ci>
									<ci> d_pM_2 </ci>
								</apply>
							</apply>
						</apply>
					</math>
					<listOfLocalParameters>
						<localParameter id="rDN" value="0.05" />
					</listOfLocalParameters>
				</kineticLaw>
			</reaction>
			<reaction id="nicd_pN_1_transport" reversible="false" fast="false">
				<listOfReactants>
					<speciesReference species="nicd_pN_1" constant="false">
					</speciesReference>
				</listOfReactants>
				<listOfProducts>
					<speciesReference species="nicd_pC_1" constant="false">
					</speciesReference>
				</listOfProducts>
				<kineticLaw>
					<math xmlns="http://www.w3.org/1998/Math/MathML">
						<apply>
							<times />
							<ci> nicd_epN </ci>
							<ci> nicd_pN_1 </ci>
						</apply>
					</math>
					<listOfLocalParameters>
						<localParameter id="nicd_epN" value="0.06" />
					</listOfLocalParameters>
				</kineticLaw>
			</reaction>
			<reaction id="nicd_pC_1_transport" reversible="false" fast="false">
				<listOfReactants>
					<speciesReference species="nicd_pC_1" constant="false">
					</speciesReference>
				</listOfReactants>
				<listOfProducts>
					<speciesReference species="nicd_pN_1" constant="false">
					</speciesReference>
				</listOfProducts>
				<kineticLaw>
					<math xmlns="http://www.w3.org/1998/Math/MathML">
						<apply>
							<times />
							<ci> nicd_epC </ci>
							<ci> nicd_pC_1 </ci>
						</apply>
					</math>
					<listOfLocalParameters>
						<localParameter id="nicd_epC" value="0.12" />
					</listOfLocalParameters>
				</kineticLaw>
			</reaction>
			<reaction id="nicd_pN_1_degradation" reversible="false"
				fast="false">
				<listOfReactants>
					<speciesReference species="nicd_pN_1" constant="false" />
				</listOfReactants>
				<kineticLaw>
					<math xmlns="http://www.w3.org/1998/Math/MathML">
						<apply>
							<divide />
							<apply>
								<times />
								<ci> nicd_G </ci>
								<ci> nicd_pN_1 </ci>
							</apply>
							<apply>
								<plus />
								<ci> nicd_F </ci>
								<ci> nicd_pN_1 </ci>
							</apply>
						</apply>
					</math>
					<listOfLocalParameters>
						<localParameter id="nicd_G" value="0.02" />
						<localParameter id="nicd_F" value="5" />
					</listOfLocalParameters>
				</kineticLaw>
			</reaction>
			<reaction id="nicd_pC_1_degradation" reversible="false"
				fast="false">
				<listOfReactants>
					<speciesReference species="nicd_pC_1" constant="false" />
				</listOfReactants>
				<kineticLaw>
					<math xmlns="http://www.w3.org/1998/Math/MathML">
						<apply>
							<times />
							<ci> nicd_dpC </ci>
							<ci> nicd_pC_1 </ci>
						</apply>
					</math>
					<listOfLocalParameters>
						<localParameter id="nicd_dpC" value="0.2" />
					</listOfLocalParameters>
				</kineticLaw>
			</reaction>

			<!-- Lfng -->
			<reaction id="lfng_mC_1_degradation" reversible="false"
				fast="false">
				<listOfReactants>
					<speciesReference species="lfng_mC_1" constant="false" />
				</listOfReactants>
				<kineticLaw>
					<math xmlns="http://www.w3.org/1998/Math/MathML">
						<apply>
							<times />
							<ci> lfng_dmC </ci>
							<ci> lfng_mC_1 </ci>
						</apply>
					</math>
					<listOfLocalParameters>
						<localParameter id="lfng_dmC" value="0.067" />
					</listOfLocalParameters>
				</kineticLaw>
			</reaction>
			<reaction id="lfng_mN_1_transcription" reversible="false"
				fast="false">
				<listOfProducts>
					<speciesReference species="lfng_mN_1" constant="false" />
				</listOfProducts>
				<listOfModifiers>
					<modifierSpeciesReference species="h7_pN_1" />
					<modifierSpeciesReference species="nicd_pN_1" />
				</listOfModifiers>
				<kineticLaw>
					<math xmlns="http://www.w3.org/1998/Math/MathML">
						<apply>
							<times />
							<ci> lfng_k </ci>
							<apply>
								<times />
								<apply>
									<ci> repressor </ci>
									<ci> h7_pN_1 </ci>
									<cn> 2 </cn>
									<cn> 1 </cn>
								</apply>
								<apply>
									<ci> activator </ci>
									<ci> nicd_pN_1 </ci>
									<cn> 2 </cn>
									<cn> 4.5 </cn>
								</apply>
							</apply>
						</apply>
					</math>
					<listOfLocalParameters>
						<localParameter id="lfng_k" value="0.5" />
					</listOfLocalParameters>
				</kineticLaw>
			</reaction>
			<reaction id="lfng_mN_1_degradation" reversible="false"
				fast="false">
				<listOfReactants>
					<speciesReference species="lfng_mN_1" constant="false" />
				</listOfReactants>
				<kineticLaw>
					<math xmlns="http://www.w3.org/1998/Math/MathML">
						<apply>
							<times />
							<ci> lfng_dmN </ci>
							<ci> lfng_mN_1 </ci>
						</apply>
					</math>
					<listOfLocalParameters>
						<localParameter id="lfng_dmN" value="0.001" />
					</listOfLocalParameters>
				</kineticLaw>
			</reaction>
			<reaction id="lfng_mN_1_transport" reversible="false" fast="false">
				<listOfReactants>
					<speciesReference species="lfng_mN_1" constant="false" />
				</listOfReactants>
				<listOfProducts>
					<speciesReference species="lfng_mC_1" constant="false" />
				</listOfProducts>
				<kineticLaw>
					<math xmlns="http://www.w3.org/1998/Math/MathML">
						<apply>
							<times />
							<ci> lfng_emN </ci>
							<ci> lfng_mN_1 </ci>
						</apply>
					</math>
					<listOfLocalParameters>
						<localParameter id="lfng_emN" value="0.038" />
					</listOfLocalParameters>
				</kineticLaw>
			</reaction>
			<reaction id="lfng_pC_1_translation" reversible="false"
				fast="false">
				<listOfReactants>
					<speciesReference species="lfng_mC_1" constant="false" />
				</listOfReactants>
				<listOfProducts>
					<speciesReference species="lfng_mC_1" constant="false" />
					<speciesReference species="lfng_pC_1" constant="false" />
				</listOfProducts>
				<kineticLaw>
					<math xmlns="http://www.w3.org/1998/Math/MathML">
						<apply>
							<times />
							<ci> lfng_K </ci>
							<ci> lfng_mC_1 </ci>
						</apply>
					</math>
					<listOfLocalParameters>
						<localParameter id="lfng_K" value="1.5" />
					</listOfLocalParameters>
				</kineticLaw>
			</reaction>
			<reaction id="lfng_pC_1_degradation" reversible="false"
				fast="false">
				<listOfReactants>
					<speciesReference species="lfng_pC_1" constant="false" />
				</listOfReactants>
				<kineticLaw>
					<math xmlns="http://www.w3.org/1998/Math/MathML">
						<apply>
							<times />
							<ci> lfng_dpC </ci>
							<ci> lfng_pC_1 </ci>
						</apply>
					</math>
					<listOfLocalParameters>
						<localParameter id="lfng_dpC" value="0.031" />
					</listOfLocalParameters>
				</kineticLaw>
			</reaction>
			<reaction id="lfng_pC_1_transport" reversible="false" fast="false">
				<listOfReactants>
					<speciesReference species="lfng_pC_1" constant="false" />
				</listOfReactants>
				<listOfProducts>
					<speciesReference species="lfng_pN_1" constant="false" />
				</listOfProducts>
				<kineticLaw>
					<math xmlns="http://www.w3.org/1998/Math/MathML">
						<apply>
							<times />
							<ci> lfng_epC </ci>
							<ci> lfng_pC_1 </ci>
						</apply>
					</math>
					<listOfLocalParameters>
						<localParameter id="lfng_epC" value="0" />
					</listOfLocalParameters>
				</kineticLaw>
			</reaction>
			<reaction id="lfng_pN_1_degradation" reversible="false"
				fast="false">
				<listOfReactants>
					<speciesReference species="lfng_pN_1" constant="false" />
				</listOfReactants>
				<kineticLaw>
					<math xmlns="http://www.w3.org/1998/Math/MathML">
						<apply>
							<divide />
							<apply>
								<times />
								<ci> lfng_G </ci>
								<ci> lfng_pN_1 </ci>
							</apply>
							<apply>
								<plus />
								<ci> lfng_F </ci>
								<ci> lfng_pN_1 </ci>
							</apply>
						</apply>
					</math>
					<listOfLocalParameters>
						<localParameter id="lfng_G" value="0.96" />
						<localParameter id="lfng_F" value="0.2" />
					</listOfLocalParameters>
				</kineticLaw>
			</reaction>
			<reaction id="lfng_pN_1_transport" reversible="false" fast="false">
				<listOfReactants>
					<speciesReference species="lfng_pN_1" constant="false" />
				</listOfReactants>
				<listOfProducts>
					<speciesReference species="lfng_pC_1" constant="false" />
				</listOfProducts>
				<kineticLaw>
					<math xmlns="http://www.w3.org/1998/Math/MathML">
						<apply>
							<times />
							<ci> lfng_epN </ci>
							<ci> lfng_pN_1 </ci>
						</apply>
					</math>
					<listOfLocalParameters>
						<localParameter id="lfng_epN" value="0" />
					</listOfLocalParameters>
				</kineticLaw>
			</reaction>

			<!-- reactions in cell2 -->

			<!-- Hes7 -->
			<reaction id="h7_mC_2_degradation" reversible="false" fast="false">
				<listOfReactants>
					<speciesReference species="h7_mC_2" constant="false" />
				</listOfReactants>
				<kineticLaw>
					<math xmlns="http://www.w3.org/1998/Math/MathML">
						<apply>
							<times />
							<ci> h7_dmC </ci>
							<ci> h7_mC_2 </ci>
						</apply>
					</math>
					<listOfLocalParameters>
						<localParameter id="h7_dmC" value="0.067" />
					</listOfLocalParameters>
				</kineticLaw>
			</reaction>
			<reaction id="h7_mN_2_transcription" reversible="false"
				fast="false">
				<listOfProducts>
					<speciesReference species="h7_mN_2" constant="false" />
				</listOfProducts>
				<listOfModifiers>
					<modifierSpeciesReference species="h7_pN_2" />
					<modifierSpeciesReference species="nicd_pN_2" />
				</listOfModifiers>
				<kineticLaw>
					<math xmlns="http://www.w3.org/1998/Math/MathML">
						<apply>
							<times />
							<ci> h7_k </ci>
							<apply>
								<times />
								<apply>
									<ci> repressor </ci>
									<ci> h7_pN_2 </ci>
									<cn> 2 </cn>
									<cn> 1 </cn>
								</apply>
								<apply>
									<ci> activator </ci>
									<ci> nicd_pN_2 </ci>
									<cn> 2 </cn>
									<cn> 4.5 </cn>
								</apply>
							</apply>
						</apply>
					</math>
					<listOfLocalParameters>
						<localParameter id="h7_k" value="0.5" />
					</listOfLocalParameters>
				</kineticLaw>
			</reaction>
			<reaction id="h7_mN_2_degradation" reversible="false" fast="false">
				<listOfReactants>
					<speciesReference species="h7_mN_2" constant="false" />
				</listOfReactants>
				<kineticLaw>
					<math xmlns="http://www.w3.org/1998/Math/MathML">
						<apply>
							<times />
							<ci> h7_dmN </ci>
							<ci> h7_mN_2 </ci>
						</apply>
					</math>
					<listOfLocalParameters>
						<localParameter id="h7_dmN" value="0.001" />
					</listOfLocalParameters>
				</kineticLaw>
			</reaction>
			<reaction id="h7_mN_2_transport" reversible="false" fast="false">
				<listOfReactants>
					<speciesReference species="h7_mN_2" constant="false" />
				</listOfReactants>
				<listOfProducts>
					<speciesReference species="h7_mC_2" constant="false" />
				</listOfProducts>
				<kineticLaw>
					<math xmlns="http://www.w3.org/1998/Math/MathML">
						<apply>
							<times />
							<ci> h7_emN </ci>
							<ci> h7_mN_2 </ci>
						</apply>
					</math>
					<listOfLocalParameters>
						<localParameter id="h7_emN" value="0.038" />
					</listOfLocalParameters>
				</kineticLaw>
			</reaction>
			<reaction id="h7_pC_2_translation" reversible="false" fast="false">
				<listOfReactants>
					<speciesReference species="h7_mC_2" constant="false" />
				</listOfReactants>
				<listOfProducts>
					<speciesReference species="h7_mC_2" constant="false" />
					<speciesReference species="h7_pC_2" constant="false" />
				</listOfProducts>
				<kineticLaw>
					<math xmlns="http://www.w3.org/1998/Math/MathML">
						<apply>
							<times />
							<ci> h7_K </ci>
							<ci> h7_mC_2 </ci>
						</apply>
					</math>
					<listOfLocalParameters>
						<localParameter id="h7_K" value="1.5" />
					</listOfLocalParameters>
				</kineticLaw>
			</reaction>
			<reaction id="h7_pC_2_degradation" reversible="false" fast="false">
				<listOfReactants>
					<speciesReference species="h7_pC_2" constant="false" />
				</listOfReactants>
				<kineticLaw>
					<math xmlns="http://www.w3.org/1998/Math/MathML">
						<apply>
							<times />
							<ci> h7_dpC </ci>
							<ci> h7_pC_2 </ci>
						</apply>
					</math>
					<listOfLocalParameters>
						<localParameter id="h7_dpC" value="0.031" />
					</listOfLocalParameters>
				</kineticLaw>
			</reaction>
			<reaction id="h7_pC_2_transport" reversible="false" fast="false">
				<listOfReactants>
					<speciesReference species="h7_pC_2" constant="false" />
				</listOfReactants>
				<listOfProducts>
					<speciesReference species="h7_pN_2" constant="false" />
				</listOfProducts>
				<kineticLaw>
					<math xmlns="http://www.w3.org/1998/Math/MathML">
						<apply>
							<times />
							<ci> h7_epC </ci>
							<ci> h7_pC_2 </ci>
						</apply>
					</math>
					<listOfLocalParameters>
						<localParameter id="h7_epC" value="0.007" />
					</listOfLocalParameters>
				</kineticLaw>
			</reaction>
			<reaction id="h7_pN_2_degradation" reversible="false" fast="false">
				<listOfReactants>
					<speciesReference species="h7_pN_2" constant="false" />
				</listOfReactants>
				<kineticLaw>
					<math xmlns="http://www.w3.org/1998/Math/MathML">
						<apply>
							<divide />
							<apply>
								<times />
								<ci> h7_G </ci>
								<ci> h7_pN_2 </ci>
							</apply>
							<apply>
								<plus />
								<ci> h7_F </ci>
								<ci> h7_pN_2 </ci>
							</apply>
						</apply>
					</math>
					<listOfLocalParameters>
						<localParameter id="h7_G" value="0.96" />
						<localParameter id="h7_F" value="0.2" />
					</listOfLocalParameters>
				</kineticLaw>
			</reaction>
			<reaction id="h7_pN_2_transport" reversible="false" fast="false">
				<listOfReactants>
					<speciesReference species="h7_pN_2" constant="false" />
				</listOfReactants>
				<listOfProducts>
					<speciesReference species="h7_pC_2" constant="false" />
				</listOfProducts>
				<kineticLaw>
					<math xmlns="http://www.w3.org/1998/Math/MathML">
						<apply>
							<times />
							<ci> h7_epN </ci>
							<ci> h7_pN_2 </ci>
						</apply>
					</math>
					<listOfLocalParameters>
						<localParameter id="h7_epN" value="0.001" />
					</listOfLocalParameters>
				</kineticLaw>
			</reaction>

			<!-- Dll1 -->
			<reaction id="d_mC_2_degradation" reversible="false" fast="false">
				<listOfReactants>
					<speciesReference species="d_mC_2" constant="false">
					</speciesReference>
				</listOfReactants>
				<kineticLaw>
					<math xmlns="http://www.w3.org/1998/Math/MathML">
						<apply>
							<times />
							<ci> d_dmC </ci>
							<ci> d_mC_2 </ci>
						</apply>
					</math>
					<listOfLocalParameters>
						<localParameter id="d_dmC" value="0.12" />
					</listOfLocalParameters>
				</kineticLaw>
			</reaction>
			<reaction id="d_mN_2_transport" reversible="false" fast="false">
				<listOfReactants>
					<speciesReference species="d_mN_2" constant="false">
					</speciesReference>
				</listOfReactants>
				<listOfProducts>
					<speciesReference species="d_mC_2" constant="false">
					</speciesReference>
				</listOfProducts>
				<kineticLaw>
					<math xmlns="http://www.w3.org/1998/Math/MathML">
						<apply>
							<times />
							<ci> d_emN </ci>
							<ci> d_mN_2 </ci>
						</apply>
					</math>
					<listOfLocalParameters>
						<localParameter id="d_emN" value="0.09" />
					</listOfLocalParameters>
				</kineticLaw>
			</reaction>
			<reaction id="d_mN_2_degradation" reversible="false" fast="false">
				<listOfReactants>
					<speciesReference species="d_mN_2" constant="false">
					</speciesReference>
				</listOfReactants>
				<kineticLaw>
					<math xmlns="http://www.w3.org/1998/Math/MathML">
						<apply>
							<times />
							<ci> d_dmN </ci>
							<ci> d_mN_2 </ci>
						</apply>
					</math>
					<listOfLocalParameters>
						<localParameter id="d_dmN" value="0.001" />
					</listOfLocalParameters>
				</kineticLaw>
			</reaction>
			<reaction id="d_mN_2_transcription" reversible="false" fast="false">
				<listOfProducts>
					<speciesReference species="d_mN_2" constant="false" />
				</listOfProducts>
				<listOfModifiers>
					<modifierSpeciesReference species="h7_pN_2" />
				</listOfModifiers>
				<kineticLaw>
					<math xmlns="http://www.w3.org/1998/Math/MathML">
						<apply>
							<times />
							<ci> d_k </ci>
							<apply>
								<ci> repressor </ci>
								<ci> h7_pN_2 </ci>
								<cn> 2 </cn>
								<cn> 1 </cn>
							</apply>
						</apply>
					</math>
					<listOfLocalParameters>
						<localParameter id="d_k" value="1.25" />
					</listOfLocalParameters>
				</kineticLaw>
			</reaction>
			<reaction id="d_pM_2_transport" reversible="false" fast="false">
				<listOfReactants>
					<speciesReference species="d_pM_2" constant="false">
					</speciesReference>
				</listOfReactants>
				<listOfProducts>
					<speciesReference species="d_pC_2" constant="false">
					</speciesReference>
				</listOfProducts>
				<kineticLaw>
					<math xmlns="http://www.w3.org/1998/Math/MathML">
						<apply>
							<times />
							<ci> d_epM </ci>
							<ci> d_pM_2 </ci>
						</apply>
					</math>
					<listOfLocalParameters>
						<localParameter id="d_epM" value="0.1" />
					</listOfLocalParameters>
				</kineticLaw>
			</reaction>
			<reaction id="d_pC_2_translation" reversible="false" fast="false">
				<listOfReactants>
					<speciesReference species="d_mC_2" constant="false"></speciesReference>
				</listOfReactants>
				<listOfProducts>
					<speciesReference species="d_mC_2" constant="false"></speciesReference>
					<speciesReference species="d_pC_2" constant="false"></speciesReference>
				</listOfProducts>
				<kineticLaw>
					<math xmlns="http://www.w3.org/1998/Math/MathML">
						<apply>
							<times />
							<ci> d_K </ci>
							<ci> d_mC_2 </ci>
						</apply>
					</math>
					<listOfLocalParameters>
						<localParameter id="d_K" value="1.5" />
					</listOfLocalParameters>
				</kineticLaw>
			</reaction>
			<reaction id="d_pC_2_transport" reversible="false" fast="false">
				<listOfReactants>
					<speciesReference species="d_pC_2" constant="false">
					</speciesReference>
				</listOfReactants>
				<listOfProducts>
					<speciesReference species="d_pM_2" constant="false">
					</speciesReference>
				</listOfProducts>
				<kineticLaw>
					<math xmlns="http://www.w3.org/1998/Math/MathML">
						<apply>
							<times />
							<ci> d_epC </ci>
							<ci> d_pC_2 </ci>
						</apply>
					</math>
					<listOfLocalParameters>
						<localParameter id="d_epC" value="0.1" />
					</listOfLocalParameters>
				</kineticLaw>
			</reaction>
			<reaction id="d_pC_2_degradation" reversible="false" fast="false">
				<listOfReactants>
					<speciesReference species="d_pC_2" constant="false">
					</speciesReference>
				</listOfReactants>
				<kineticLaw>
					<math xmlns="http://www.w3.org/1998/Math/MathML">
						<apply>
							<times />
							<ci> d_dpC </ci>
							<ci> d_pC_2 </ci>
						</apply>
					</math>
					<listOfLocalParameters>
						<localParameter id="d_dpC" value="0.1" />
					</listOfLocalParameters>
				</kineticLaw>
			</reaction>
			<reaction id="d_pM_2_degradation" reversible="false" fast="false">
				<listOfReactants>
					<speciesReference species="d_pM_2" constant="false">
					</speciesReference>
				</listOfReactants>
				<kineticLaw>
					<math xmlns="http://www.w3.org/1998/Math/MathML">
						<apply>
							<times />
							<ci> d_dpM </ci>
							<ci> d_pM_2 </ci>
						</apply>
					</math>
					<listOfLocalParameters>
						<localParameter id="d_dpM" value="0.0" />
					</listOfLocalParameters>
				</kineticLaw>
			</reaction>
			<reaction id="d_pC_2_cis_inhibition" reversible="false"
				fast="false">
				<listOfReactants>
					<speciesReference species="d_pC_2" constant="false" />
				</listOfReactants>
				<listOfModifiers>
					<modifierSpeciesReference species="n_pC_2" />
                    <modifierSpeciesReference species="lfng_pN_2" />
				</listOfModifiers>
				<kineticLaw>
					<math xmlns="http://www.w3.org/1998/Math/MathML">
						<apply>
							<times />
							<ci> rDNcis </ci>
							<apply>
								<times />
								<apply>
									<plus />
									<cn> 0.256 </cn>
									<apply>
										<ci> activator </ci>
										<ci> lfng_pN_2 </ci>
										<cn> 2 </cn>
										<cn> 5 </cn>
									</apply>
								</apply>
								<apply>
									<times />
									<ci> n_pC_2 </ci>
									<ci> d_pC_2 </ci>
								</apply>
							</apply>
						</apply>
					</math>
					<listOfLocalParameters>
						<localParameter id="rDNcis" value="0.01" />
					</listOfLocalParameters>
				</kineticLaw>
			</reaction>
			<reaction id="d_pM_2_cis_inhibition" reversible="false"
				fast="false">
				<listOfReactants>
					<speciesReference species="d_pM_2" constant="false" />
				</listOfReactants>
				<listOfModifiers>
					<modifierSpeciesReference species="n_pM_2" />
                    <modifierSpeciesReference species="lfng_pN_2" />
				</listOfModifiers>
				<kineticLaw>
					<math xmlns="http://www.w3.org/1998/Math/MathML">
						<apply>
							<times />
							<ci> rDNcis </ci>
							<apply>
								<times />
								<apply>
									<plus />
									<cn> 0.256 </cn>
									<apply>
										<ci> activator </ci>
										<ci> lfng_pN_2 </ci>
										<cn> 2 </cn>
										<cn> 5 </cn>
									</apply>
								</apply>
								<apply>
									<times />
									<ci> n_pM_2 </ci>
									<ci> d_pM_2 </ci>
								</apply>
							</apply>
						</apply>
					</math>
					<listOfLocalParameters>
						<localParameter id="rDNcis" value="0.01" />
					</listOfLocalParameters>
				</kineticLaw>
			</reaction>
			<reaction id="d_pM_2_trans_inhibition" reversible="false"
				fast="false">
				<listOfReactants>
					<speciesReference species="d_pM_2" constant="false" />
				</listOfReactants>
				<listOfModifiers>
					<modifierSpeciesReference species="n_pM_1" />
                    <modifierSpeciesReference species="lfng_pN_2" />
				</listOfModifiers>
				<kineticLaw>
					<math xmlns="http://www.w3.org/1998/Math/MathML">
						<apply>
							<times />
							<ci> rDN </ci>
							<apply>
								<times />
								<apply>
									<plus />
									<cn> 0.256 </cn>
									<apply>
										<ci> activator </ci>
										<ci> lfng_pN_2 </ci>
										<cn> 2 </cn>
										<cn> 5 </cn>
									</apply>
								</apply>
								<apply>
									<times />
									<ci> d_pM_2 </ci>
									<ci> n_pM_1 </ci>
								</apply>
							</apply>
						</apply>
					</math>
					<listOfLocalParameters>
						<localParameter id="rDN" value="0.05" />
					</listOfLocalParameters>
				</kineticLaw>
			</reaction>

			<!-- Notch1 -->
			<reaction id="n_m_2_degradation" reversible="false" fast="false">
				<listOfReactants>
					<speciesReference species="n_m_2" constant="false" />
				</listOfReactants>
				<kineticLaw>
					<math xmlns="http://www.w3.org/1998/Math/MathML">
						<apply>
							<times />
							<ci> n_dm </ci>
							<ci> n_m_2 </ci>
						</apply>
					</math>
					<listOfLocalParameters>
						<localParameter id="n_dm" value="0.02" />
					</listOfLocalParameters>
				</kineticLaw>
			</reaction>
			<reaction id="n_m_2_transcription" reversible="false" fast="false">
				<listOfProducts>
					<speciesReference species="n_m_2" constant="false" />
				</listOfProducts>
				<kineticLaw>
					<math xmlns="http://www.w3.org/1998/Math/MathML">
						<ci> n_k </ci>
					</math>
					<listOfLocalParameters>
						<localParameter id="n_k" value="0.5" />
					</listOfLocalParameters>
				</kineticLaw>
			</reaction>
			<reaction id="n_pM_2_transport" reversible="false" fast="false">
				<listOfReactants>
					<speciesReference species="n_pM_2" constant="false" />
				</listOfReactants>
				<listOfProducts>
					<speciesReference species="n_pC_2" constant="false">
					</speciesReference>
				</listOfProducts>
				<kineticLaw>
					<math xmlns="http://www.w3.org/1998/Math/MathML">
						<apply>
							<times />
							<ci> n_epM </ci>
							<ci> n_pM_2 </ci>
						</apply>
					</math>
					<listOfLocalParameters>
						<localParameter id="n_epM" value="0.0" />
					</listOfLocalParameters>
				</kineticLaw>
			</reaction>
			<reaction id="n_pC_2_translation" reversible="false" fast="false">
				<listOfReactants>
					<speciesReference species="n_m_2" constant="false"></speciesReference>
				</listOfReactants>
				<listOfProducts>
					<speciesReference species="n_m_2" constant="false"></speciesReference>
					<speciesReference species="n_pC_2" constant="false"></speciesReference>
				</listOfProducts>
				<kineticLaw>
					<math xmlns="http://www.w3.org/1998/Math/MathML">
						<apply>
							<times />
							<ci> n_K </ci>
							<ci> n_m_2 </ci>
						</apply>
					</math>
					<listOfLocalParameters>
						<localParameter id="n_K" value="1.5" />
					</listOfLocalParameters>
				</kineticLaw>
			</reaction>
			<reaction id="n_pC_2_transport" reversible="false" fast="false">
				<listOfReactants>
					<speciesReference species="n_pC_2" constant="false">
					</speciesReference>
				</listOfReactants>
				<listOfProducts>
					<speciesReference species="n_pM_2" constant="false">
					</speciesReference>
				</listOfProducts>
				<kineticLaw>
					<math xmlns="http://www.w3.org/1998/Math/MathML">
						<apply>
							<times />
							<ci> n_epC </ci>
							<ci> n_pC_2 </ci>
						</apply>
					</math>
					<listOfLocalParameters>
						<localParameter id="n_epC" value="0.1" />
					</listOfLocalParameters>
				</kineticLaw>
			</reaction>
			<reaction id="n_pC_2_degradation" reversible="false" fast="false">
				<listOfReactants>
					<speciesReference species="n_pC_2" constant="false">
					</speciesReference>
				</listOfReactants>
				<kineticLaw>
					<math xmlns="http://www.w3.org/1998/Math/MathML">
						<apply>
							<times />
							<ci> n_dpC </ci>
							<ci> n_pC_2 </ci>
						</apply>
					</math>
					<listOfLocalParameters>
						<localParameter id="n_dpC" value="0.2" />
					</listOfLocalParameters>
				</kineticLaw>
			</reaction>
			<reaction id="n_pM_2_degradation" reversible="false" fast="false">
				<listOfReactants>
					<speciesReference species="n_pM_2" constant="false">
					</speciesReference>
				</listOfReactants>
				<kineticLaw>
					<math xmlns="http://www.w3.org/1998/Math/MathML">
						<apply>
							<times />
							<ci> n_dpM </ci>
							<ci> n_pM_2 </ci>
						</apply>
					</math>
					<listOfLocalParameters>
						<localParameter id="n_dpM" value="0.1" />
					</listOfLocalParameters>
				</kineticLaw>
			</reaction>
			<reaction id="n_pC_2_cis_inhibition" reversible="false"
				fast="false">
				<listOfReactants>
					<speciesReference species="n_pC_2" constant="false" />
				</listOfReactants>
				<listOfModifiers>
					<modifierSpeciesReference species="d_pC_2" />
                    <modifierSpeciesReference species="lfng_pN_2" />
				</listOfModifiers>
				<kineticLaw>
					<math xmlns="http://www.w3.org/1998/Math/MathML">
						<apply>
							<times />
							<ci> rDNcis </ci>
							<apply>
								<times />
								<apply>
									<plus />
									<cn> 0.256 </cn>
									<apply>
										<ci> activator </ci>
										<ci> lfng_pN_2 </ci>
										<cn> 2 </cn>
										<cn> 5 </cn>
									</apply>
								</apply>
								<apply>
									<times />
									<ci> n_pC_2 </ci>
									<ci> d_pC_2 </ci>
								</apply>
							</apply>
						</apply>
					</math>
					<listOfLocalParameters>
						<localParameter id="rDNcis" value="0.01" />
					</listOfLocalParameters>
				</kineticLaw>
			</reaction>
			<reaction id="n_pM_2_cis_inhibition" reversible="false"
				fast="false">
				<listOfReactants>
					<speciesReference species="n_pM_2" constant="false" />
				</listOfReactants>
				<listOfModifiers>
					<modifierSpeciesReference species="d_pM_2" />
                    <modifierSpeciesReference species="lfng_pN_2" />
				</listOfModifiers>
				<kineticLaw>
					<math xmlns="http://www.w3.org/1998/Math/MathML">
						<apply>
							<times />
							<ci> rDNcis </ci>
							<apply>
								<times />
								<apply>
									<plus />
									<cn> 0.256 </cn>
									<apply>
										<ci> activator </ci>
										<ci> lfng_pN_2 </ci>
										<cn> 2 </cn>
										<cn> 5 </cn>
									</apply>
								</apply>
								<apply>
									<times />
									<ci> n_pM_2 </ci>
									<ci> d_pM_2 </ci>
								</apply>
							</apply>
						</apply>
					</math>
					<listOfLocalParameters>
						<localParameter id="rDNcis" value="0.01" />
					</listOfLocalParameters>
				</kineticLaw>
			</reaction>
			<reaction id="n_pM_2_trans_inhibition" reversible="false"
				fast="false">
				<listOfReactants>
					<speciesReference species="n_pM_2" constant="false" />
				</listOfReactants>
				<listOfModifiers>
					<modifierSpeciesReference species="d_pM_1" />
                    <modifierSpeciesReference species="lfng_pN_2" />
				</listOfModifiers>
				<kineticLaw>
					<math xmlns="http://www.w3.org/1998/Math/MathML">
						<apply>
							<times />
							<ci> rDN </ci>
							<apply>
								<times />
								<apply>
									<plus />
									<cn> 0.256 </cn>
									<apply>
										<ci> activator </ci>
										<ci> lfng_pN_2 </ci>
										<cn> 2 </cn>
										<cn> 5 </cn>
									</apply>
								</apply>
								<apply>
									<times />
									<ci> n_pM_2 </ci>
									<ci> d_pM_1 </ci>
								</apply>
							</apply>
						</apply>
					</math>
					<listOfLocalParameters>
						<localParameter id="rDN" value="0.05" />
					</listOfLocalParameters>
				</kineticLaw>
			</reaction>

			<!-- NICD -->
			<reaction id="nicd_pC_2_transcription" reversible="false"
				fast="false">
				<listOfProducts>
					<speciesReference species="nicd_pC_2" constant="false" />
				</listOfProducts>
				<listOfModifiers>
					<modifierSpeciesReference species="n_pM_2" />
					<modifierSpeciesReference species="d_pM_1" />
                    <modifierSpeciesReference species="lfng_pN_2" />
				</listOfModifiers>
				<kineticLaw>
					<math xmlns="http://www.w3.org/1998/Math/MathML">
						<apply>
							<times />
							<ci> rDN </ci>
							<apply>
								<times />
								<apply>
									<plus />
									<cn> 0.256 </cn>
									<apply>
										<ci> activator </ci>
										<ci> lfng_pN_2 </ci>
										<cn> 2 </cn>
										<cn> 5 </cn>
									</apply>
								</apply>
								<apply>
									<times />
									<ci> n_pM_2 </ci>
									<ci> d_pM_1 </ci>
								</apply>
							</apply>
						</apply>
					</math>
					<listOfLocalParameters>
						<localParameter id="rDN" value="0.05" />
					</listOfLocalParameters>
				</kineticLaw>
			</reaction>
			<reaction id="nicd_pN_2_transport" reversible="false" fast="false">
				<listOfReactants>
					<speciesReference species="nicd_pN_2" constant="false">
					</speciesReference>
				</listOfReactants>
				<listOfProducts>
					<speciesReference species="nicd_pC_2" constant="false">
					</speciesReference>
				</listOfProducts>
				<kineticLaw>
					<math xmlns="http://www.w3.org/1998/Math/MathML">
						<apply>
							<times />
							<ci> nicd_epN </ci>
							<ci> nicd_pN_2 </ci>
						</apply>
					</math>
					<listOfLocalParameters>
						<localParameter id="nicd_epN" value="0.06" />
					</listOfLocalParameters>
				</kineticLaw>
			</reaction>
			<reaction id="nicd_pC_2_transport" reversible="false" fast="false">
				<listOfReactants>
					<speciesReference species="nicd_pC_2" constant="false">
					</speciesReference>
				</listOfReactants>
				<listOfProducts>
					<speciesReference species="nicd_pN_2" constant="false">
					</speciesReference>
				</listOfProducts>
				<kineticLaw>
					<math xmlns="http://www.w3.org/1998/Math/MathML">
						<apply>
							<times />
							<ci> nicd_epC </ci>
							<ci> nicd_pC_2 </ci>
						</apply>
					</math>
					<listOfLocalParameters>
						<localParameter id="nicd_epC" value="0.12" />
					</listOfLocalParameters>
				</kineticLaw>
			</reaction>
			<reaction id="nicd_pN_2_degradation" reversible="false"
				fast="false">
				<listOfReactants>
					<speciesReference species="nicd_pN_2" constant="false" />
				</listOfReactants>
				<kineticLaw>
					<math xmlns="http://www.w3.org/1998/Math/MathML">
						<apply>
							<divide />
							<apply>
								<times />
								<ci> nicd_G </ci>
								<ci> nicd_pN_2 </ci>
							</apply>
							<apply>
								<plus />
								<ci> nicd_F </ci>
								<ci> nicd_pN_2 </ci>
							</apply>
						</apply>
					</math>
					<listOfLocalParameters>
						<localParameter id="nicd_G" value="0.02" />
						<localParameter id="nicd_F" value="5" />
					</listOfLocalParameters>
				</kineticLaw>
			</reaction>
			<reaction id="nicd_pC_2_degradation" reversible="false"
				fast="false">
				<listOfReactants>
					<speciesReference species="nicd_pC_2" constant="false" />
				</listOfReactants>
				<kineticLaw>
					<math xmlns="http://www.w3.org/1998/Math/MathML">
						<apply>
							<times />
							<ci> nicd_dpC </ci>
							<ci> nicd_pC_2 </ci>
						</apply>
					</math>
					<listOfLocalParameters>
						<localParameter id="nicd_dpC" value="0.2" />
					</listOfLocalParameters>
				</kineticLaw>
			</reaction>

			<!-- Lfng -->
			<reaction id="lfng_mC_2_degradation" reversible="false"
				fast="false">
				<listOfReactants>
					<speciesReference species="lfng_mC_2" constant="false" />
				</listOfReactants>
				<kineticLaw>
					<math xmlns="http://www.w3.org/1998/Math/MathML">
						<apply>
							<times />
							<ci> lfng_dmC </ci>
							<ci> lfng_mC_2 </ci>
						</apply>
					</math>
					<listOfLocalParameters>
						<localParameter id="lfng_dmC" value="0.067" />
					</listOfLocalParameters>
				</kineticLaw>
			</reaction>
			<reaction id="lfng_mN_2_transcription" reversible="false"
				fast="false">
				<listOfProducts>
					<speciesReference species="lfng_mN_2" constant="false" />
				</listOfProducts>
				<listOfModifiers>
					<modifierSpeciesReference species="h7_pN_2" />
					<modifierSpeciesReference species="nicd_pN_2" />
				</listOfModifiers>
				<kineticLaw>
					<math xmlns="http://www.w3.org/1998/Math/MathML">
						<apply>
							<times />
							<ci> lfng_k </ci>
							<apply>
								<times />
								<apply>
									<ci> repressor </ci>
									<ci> h7_pN_2 </ci>
									<cn> 2 </cn>
									<cn> 1 </cn>
								</apply>
								<apply>
									<ci> activator </ci>
									<ci> nicd_pN_2 </ci>
									<cn> 2 </cn>
									<cn> 4.5 </cn>
								</apply>
							</apply>
						</apply>
					</math>
					<listOfLocalParameters>
						<localParameter id="lfng_k" value="0.5" />
					</listOfLocalParameters>
				</kineticLaw>
			</reaction>
			<reaction id="lfng_mN_2_degradation" reversible="false"
				fast="false">
				<listOfReactants>
					<speciesReference species="lfng_mN_2" constant="false" />
				</listOfReactants>
				<kineticLaw>
					<math xmlns="http://www.w3.org/1998/Math/MathML">
						<apply>
							<times />
							<ci> lfng_dmN </ci>
							<ci> lfng_mN_2 </ci>
						</apply>
					</math>
					<listOfLocalParameters>
						<localParameter id="lfng_dmN" value="0.001" />
					</listOfLocalParameters>
				</kineticLaw>
			</reaction>
			<reaction id="lfng_mN_2_transport" reversible="false" fast="false">
				<listOfReactants>
					<speciesReference species="lfng_mN_2" constant="false" />
				</listOfReactants>
				<listOfProducts>
					<speciesReference species="lfng_mC_2" constant="false" />
				</listOfProducts>
				<kineticLaw>
					<math xmlns="http://www.w3.org/1998/Math/MathML">
						<apply>
							<times />
							<ci> lfng_emN </ci>
							<ci> lfng_mN_2 </ci>
						</apply>
					</math>
					<listOfLocalParameters>
						<localParameter id="lfng_emN" value="0.038" />
					</listOfLocalParameters>
				</kineticLaw>
			</reaction>
			<reaction id="lfng_pC_2_translation" reversible="false"
				fast="false">
				<listOfReactants>
					<speciesReference species="lfng_mC_2" constant="false" />
				</listOfReactants>
				<listOfProducts>
					<speciesReference species="lfng_mC_2" constant="false" />
					<speciesReference species="lfng_pC_2" constant="false" />
				</listOfProducts>
				<kineticLaw>
					<math xmlns="http://www.w3.org/1998/Math/MathML">
						<apply>
							<times />
							<ci> lfng_K </ci>
							<ci> lfng_mC_2 </ci>
						</apply>
					</math>
					<listOfLocalParameters>
						<localParameter id="lfng_K" value="1.5" />
					</listOfLocalParameters>
				</kineticLaw>
			</reaction>
			<reaction id="lfng_pC_2_degradation" reversible="false"
				fast="false">
				<listOfReactants>
					<speciesReference species="lfng_pC_2" constant="false" />
				</listOfReactants>
				<kineticLaw>
					<math xmlns="http://www.w3.org/1998/Math/MathML">
						<apply>
							<times />
							<ci> lfng_dpC </ci>
							<ci> lfng_pC_2 </ci>
						</apply>
					</math>
					<listOfLocalParameters>
						<localParameter id="lfng_dpC" value="0.031" />
					</listOfLocalParameters>
				</kineticLaw>
			</reaction>
			<reaction id="lfng_pC_2_transport" reversible="false" fast="false">
				<listOfReactants>
					<speciesReference species="lfng_pC_2" constant="false" />
				</listOfReactants>
				<listOfProducts>
					<speciesReference species="lfng_pN_2" constant="false" />
				</listOfProducts>
				<kineticLaw>
					<math xmlns="http://www.w3.org/1998/Math/MathML">
						<apply>
							<times />
							<ci> lfng_epC </ci>
							<ci> lfng_pC_2 </ci>
						</apply>
					</math>
					<listOfLocalParameters>
						<localParameter id="lfng_epC" value="0" />
					</listOfLocalParameters>
				</kineticLaw>
			</reaction>
			<reaction id="lfng_pN_2_degradation" reversible="false"
				fast="false">
				<listOfReactants>
					<speciesReference species="lfng_pN_2" constant="false" />
				</listOfReactants>
				<kineticLaw>
					<math xmlns="http://www.w3.org/1998/Math/MathML">
						<apply>
							<divide />
							<apply>
								<times />
								<ci> lfng_G </ci>
								<ci> lfng_pN_2 </ci>
							</apply>
							<apply>
								<plus />
								<ci> lfng_F </ci>
								<ci> lfng_pN_2 </ci>
							</apply>
						</apply>
					</math>
					<listOfLocalParameters>
						<localParameter id="lfng_G" value="0.96" />
						<localParameter id="lfng_F" value="0.2" />
					</listOfLocalParameters>
				</kineticLaw>
			</reaction>
			<reaction id="lfng_pN_2_transport" reversible="false" fast="false">
				<listOfReactants>
					<speciesReference species="lfng_pN_2" constant="false" />
				</listOfReactants>
				<listOfProducts>
					<speciesReference species="lfng_pC_2" constant="false" />
				</listOfProducts>
				<kineticLaw>
					<math xmlns="http://www.w3.org/1998/Math/MathML">
						<apply>
							<times />
							<ci> lfng_epN </ci>
							<ci> lfng_pN_2 </ci>
						</apply>
					</math>
					<listOfLocalParameters>
						<localParameter id="lfng_epN" value="0" />
					</listOfLocalParameters>
				</kineticLaw>
			</reaction>

		</listOfReactions>

	</model>

</sbml>
